# Supplementary material for: DNA extraction protocols cause differences in 16S rRNA amplicon sequencing efficiency but not in community profile composition or structure
Source: Microbiologyopen. 2014 Sep 26;3(6):910–21. doi: 10.1002/mbo3.216 (PMC4263514; doi:10.1002/mbo3.216)
Supplement: Table S1 — Characteristics, DNA concentrations, qPCR results, and sequence read numbers of all extracted samples. [file mbo30003-0910-sd2.xls]

## Sheet: Sheet1
TABLE S1 Characteristics, DNA concentrations, qPCR results, and sequence read numbers of all extracted samples.
SampleID	Colony	Protocol	Genus	Species	Life stage	#Individuals	DNA concentration (ng/μl)	Average bacterial 16S copies/μl	Raw reads	Filtered reads
BER0511.1	BER0511	DNeasy	Pseudomyrmex	nigrocinctus	adult	1	0.726	3156.53	10	0
BER0511.10	BER0511	PowerSoil	Pseudomyrmex	nigrocinctus	adult	3	<0.20	10.9119	0	0
BER0511.11	BER0511	PowerSoil	Pseudomyrmex	nigrocinctus	larva	1	<0.20	16.3931	54	0
BER0511.12	BER0511	PowerSoil	Pseudomyrmex	nigrocinctus	larva	3	<0.20	41.0273	10	0
BER0511.13	BER0511	modified PowerSoil	Pseudomyrmex	nigrocinctus	adult	1	0.42	2450.94	125763	124670
BER0511.14	BER0511	modified PowerSoil	Pseudomyrmex	nigrocinctus	adult	3	1.39	10968.9	160198	159456
BER0511.15	BER0511	modified PowerSoil	Pseudomyrmex	nigrocinctus	larva	1	1.45	5057.93	49	0
BER0511.16	BER0511	modified PowerSoil	Pseudomyrmex	nigrocinctus	larva	3	1.86	7334.08	33	0
BER0511.2	BER0511	DNeasy	Pseudomyrmex	nigrocinctus	adult	3	2.16	11823.1	10	0
BER0511.3	BER0511	DNeasy	Pseudomyrmex	nigrocinctus	larva	1	1.5	2522.52	9	0
BER0511.4	BER0511	DNeasy	Pseudomyrmex	nigrocinctus	larva	3	5.08	306.63	12	0
BER0511.5	BER0511	phenol-chloroform	Pseudomyrmex	nigrocinctus	adult	1	0.848	2659.71	21	0
BER0511.6	BER0511	phenol-chloroform	Pseudomyrmex	nigrocinctus	adult	3	2.26	26185.8	335471	335040
BER0511.7	BER0511	phenol-chloroform	Pseudomyrmex	nigrocinctus	larva	1	1.69	4062.75	10	0
BER0511.8	BER0511	phenol-chloroform	Pseudomyrmex	nigrocinctus	larva	3	3.64	7459.16	126621	117879
BER0511.9	BER0511	PowerSoil	Pseudomyrmex	nigrocinctus	adult	1	<0.20	20.2924	0	0
BER0512.1	BER0512	DNeasy	Pseudomyrmex	flavicornis	adult	1	0.734	3303.94	2	0
BER0512.10	BER0512	PowerSoil	Pseudomyrmex	flavicornis	adult	3	<0.20	19.6106	1	0
BER0512.11	BER0512	PowerSoil	Pseudomyrmex	flavicornis	larva	1	<0.20	38.4618	2	0
BER0512.12	BER0512	PowerSoil	Pseudomyrmex	flavicornis	larva	3	0.262	488.245	0	0
BER0512.13	BER0512	modified PowerSoil	Pseudomyrmex	flavicornis	adult	1	0.54	1655.17	10	0
BER0512.14	BER0512	modified PowerSoil	Pseudomyrmex	flavicornis	adult	3	1.96	6548.27	6	0
BER0512.15	BER0512	modified PowerSoil	Pseudomyrmex	flavicornis	larva	1	1.42	6375.06	127046	120406
BER0512.16	BER0512	modified PowerSoil	Pseudomyrmex	flavicornis	larva	3	2.04	22203.8	105147	104464
BER0512.2	BER0512	DNeasy	Pseudomyrmex	flavicornis	adult	3	1.54	1909.55	8	0
BER0512.3	BER0512	DNeasy	Pseudomyrmex	flavicornis	larva	1	2.96	290.12	3	0
BER0512.4	BER0512	DNeasy	Pseudomyrmex	flavicornis	larva	3	3.28	1087.15	4	0
BER0512.5	BER0512	phenol-chloroform	Pseudomyrmex	flavicornis	adult	1	1.07	3843.69	4	0
BER0512.6	BER0512	phenol-chloroform	Pseudomyrmex	flavicornis	adult	3	3.1	5890.91	4	0
BER0512.7	BER0512	phenol-chloroform	Pseudomyrmex	flavicornis	larva	1	3.32	5711.44	105143	103677
BER0512.8	BER0512	phenol-chloroform	Pseudomyrmex	flavicornis	larva	3	1.78	1468.01	83198	78402
BER0512.9	BER0512	PowerSoil	Pseudomyrmex	flavicornis	adult	1	<0.20	11.0117	1	0
BER0515.1	BER0515	DNeasy	Pseudomyrmex	flavicornis	adult	1	1.07	18301.6	129392	129095
BER0515.10	BER0515	PowerSoil	Pseudomyrmex	flavicornis	adult	3	<0.20	29.3799	2	0
BER0515.11	BER0515	PowerSoil	Pseudomyrmex	flavicornis	larva	1	<0.20	22.0635	1	0
BER0515.12	BER0515	PowerSoil	Pseudomyrmex	flavicornis	larva	3	<0.20	54.8464	0	0
BER0515.13	BER0515	modified PowerSoil	Pseudomyrmex	flavicornis	adult	1	0.562	8895.62	144510	144012
BER0515.14	BER0515	modified PowerSoil	Pseudomyrmex	flavicornis	adult	3	2.08	79058.6	151465	151116
BER0515.15	BER0515	modified PowerSoil	Pseudomyrmex	flavicornis	larva	1	<0.20	404.415	101755	101451
BER0515.16	BER0515	modified PowerSoil	Pseudomyrmex	flavicornis	larva	3	<0.20	1808.91	105242	102046
BER0515.2	BER0515	DNeasy	Pseudomyrmex	flavicornis	adult	3	3.68	105998	142085	141821
BER0515.3	BER0515	DNeasy	Pseudomyrmex	flavicornis	larva	1	0.934	249.862	10	0
BER0515.4	BER0515	DNeasy	Pseudomyrmex	flavicornis	larva	3	2.1	200.832	5	0
BER0515.5	BER0515	phenol-chloroform	Pseudomyrmex	flavicornis	adult	1	1.95	20786.9	120034	119571
BER0515.6	BER0515	phenol-chloroform	Pseudomyrmex	flavicornis	adult	3	4.92	162108	140890	140654
BER0515.7	BER0515	phenol-chloroform	Pseudomyrmex	flavicornis	larva	1	1.27	1975.69	9	0
BER0515.8	BER0515	phenol-chloroform	Pseudomyrmex	flavicornis	larva	3	7.22	898.245	59402	56176
BER0515.9	BER0515	PowerSoil	Pseudomyrmex	flavicornis	adult	1	<0.20	15.8409	1	0
BER0522.1	BER0522	DNeasy	Pseudomyrmex	flavicornis	adult	1	0.998	2351.81	6	0
BER0522.10	BER0522	PowerSoil	Pseudomyrmex	flavicornis	adult	3	<0.20	44.2575	0	0
BER0522.11	BER0522	PowerSoil	Pseudomyrmex	flavicornis	larva	1	<0.20	47.0058	0	0
BER0522.12	BER0522	PowerSoil	Pseudomyrmex	flavicornis	larva	3	0.428	771.722	0	0
BER0522.13	BER0522	modified PowerSoil	Pseudomyrmex	flavicornis	adult	1	0.478	13811.5	156299	155986
BER0522.14	BER0522	modified PowerSoil	Pseudomyrmex	flavicornis	adult	3	2.04	34435.7	132028	131640
BER0522.15	BER0522	modified PowerSoil	Pseudomyrmex	flavicornis	larva	1	1.36	4560.74	331	0
BER0522.16	BER0522	modified PowerSoil	Pseudomyrmex	flavicornis	larva	3	0.672	2853.06	122601	119554
BER0522.2	BER0522	DNeasy	Pseudomyrmex	flavicornis	adult	3	2.52	26045.2	146517	146217
BER0522.3	BER0522	DNeasy	Pseudomyrmex	flavicornis	larva	1	6.72	793.609	2	0
BER0522.4	BER0522	DNeasy	Pseudomyrmex	flavicornis	larva	3	11.8	237.13	10	0
BER0522.5	BER0522	phenol-chloroform	Pseudomyrmex	flavicornis	adult	1	1.26	26052	133082	132773
BER0522.6	BER0522	phenol-chloroform	Pseudomyrmex	flavicornis	adult	3	4.46	10400	13	0
BER0522.7	BER0522	phenol-chloroform	Pseudomyrmex	flavicornis	larva	1	2.36	242096	124118	123689
BER0522.8	BER0522	phenol-chloroform	Pseudomyrmex	flavicornis	larva	3	8.04	4296.88	70513	67168
BER0522.9	BER0522	PowerSoil	Pseudomyrmex	flavicornis	adult	1	<0.20	11.2952	8	0
BER0532.1	BER0532	DNeasy	Pseudomyrmex	nigrocinctus	adult	1	0.832	3457.05	7	0
BER0532.10	BER0532	PowerSoil	Pseudomyrmex	nigrocinctus	adult	3	<0.20	6.56633	66	0
BER0532.11	BER0532	PowerSoil	Pseudomyrmex	nigrocinctus	larva	1	<0.20	101.866	0	0
BER0532.12	BER0532	PowerSoil	Pseudomyrmex	nigrocinctus	larva	3	0.737	1497.53	10	0
BER0532.13	BER0532	modified PowerSoil	Pseudomyrmex	nigrocinctus	adult	1	0.602	2599.19	157	0
BER0532.14	BER0532	modified PowerSoil	Pseudomyrmex	nigrocinctus	adult	3	0.894	80399.4	175622	175408
BER0532.15	BER0532	modified PowerSoil	Pseudomyrmex	nigrocinctus	larva	1	<0.20	27.1572	12	0
BER0532.16	BER0532	modified PowerSoil	Pseudomyrmex	nigrocinctus	larva	3	<0.20	473.721	15	0
BER0532.2	BER0532	DNeasy	Pseudomyrmex	nigrocinctus	adult	3	1.78	5693.56	9	0
BER0532.3	BER0532	DNeasy	Pseudomyrmex	nigrocinctus	larva	1	0.286	110.565	5	0
BER0532.4	BER0532	DNeasy	Pseudomyrmex	nigrocinctus	larva	3	1.12	149.905	2	0
BER0532.5	BER0532	phenol-chloroform	Pseudomyrmex	nigrocinctus	adult	1	1.15	1054.63	8	0
BER0532.6	BER0532	phenol-chloroform	Pseudomyrmex	nigrocinctus	adult	3	2.6	9383.2	107342	106030
BER0532.7	BER0532	phenol-chloroform	Pseudomyrmex	nigrocinctus	larva	1	<0.20	22.0396	6	0
BER0532.8	BER0532	phenol-chloroform	Pseudomyrmex	nigrocinctus	larva	3	3.86	513.705	2	0
BER0532.9	BER0532	PowerSoil	Pseudomyrmex	nigrocinctus	adult	1	<0.20	11.6602	14	0
BER0549.1	BER0549	DNeasy	Crematogaster	rochai	adult	1	1.4	11991.5	2	0
BER0549.2	BER0549	DNeasy	Crematogaster	rochai	adult	3	2.48	8714.89	6	0
BER0549.3	BER0549	phenol-chloroform	Crematogaster	rochai	adult	1	0.616	1847.82	41	0
BER0549.4	BER0549	phenol-chloroform	Crematogaster	rochai	adult	3	2.44	4468.6	21	0
BER0549.5	BER0549	PowerSoil	Crematogaster	rochai	adult	1	<0.20	33.2577	3	0
BER0549.6	BER0549	PowerSoil	Crematogaster	rochai	adult	3	<0.20	37.1736	0	0
BER0549.7	BER0549	modified PowerSoil	Crematogaster	rochai	adult	1	<0.20	335.123	1	0
BER0549.8	BER0549	modified PowerSoil	Crematogaster	rochai	adult	3	0.63	3881.64	0	0
BER0551.1	BER0551	DNeasy	Crematogaster	rochai	adult	1	0.802	2321.11	13	0
BER0551.10	BER0551	modified PowerSoil	Crematogaster	rochai	adult	1	<0.20	662.353	13	0
BER0551.11	BER0551	modified PowerSoil	Crematogaster	rochai	adult	3	0.63	4200.45	4	0
BER0551.2	BER0551	DNeasy	Crematogaster	rochai	adult	3	1.62	1529.25	5	0
BER0551.4	BER0551	phenol-chloroform	Crematogaster	rochai	adult	1	1.04	7763.27	6	0
BER0551.5	BER0551	phenol-chloroform	Crematogaster	rochai	adult	3	1.95	1183.33	5	0
BER0551.7	BER0551	PowerSoil	Crematogaster	rochai	adult	1	<0.20	152.613	24	0
BER0551.8	BER0551	PowerSoil	Crematogaster	rochai	adult	3	<0.20	190.967	2	0
BER0602.1	BER0602	DNeasy	Pseudomyrmex	nigrocinctus	adult	1	1.1	55416.2	151329	150975
BER0602.10	BER0602	PowerSoil	Pseudomyrmex	nigrocinctus	adult	3	<0.20	9200.1	131849	131415
BER0602.11	BER0602	PowerSoil	Pseudomyrmex	nigrocinctus	larva	1	0.534	2138.62	35	0
BER0602.12	BER0602	PowerSoil	Pseudomyrmex	nigrocinctus	larva	3	0.998	3091.35	25	0
BER0602.13	BER0602	modified PowerSoil	Pseudomyrmex	nigrocinctus	adult	1	0.448	38201.8	147134	146768
BER0602.14	BER0602	modified PowerSoil	Pseudomyrmex	nigrocinctus	adult	3	1.28	59933.8	134495	134158
BER0602.15	BER0602	modified PowerSoil	Pseudomyrmex	nigrocinctus	larva	1	1.21	5486.7	2	0
BER0602.16	BER0602	modified PowerSoil	Pseudomyrmex	nigrocinctus	larva	3	2.14	8760.04	21	0
BER0602.2	BER0602	DNeasy	Pseudomyrmex	nigrocinctus	adult	3	2.32	86732	134876	134489
BER0602.3	BER0602	DNeasy	Pseudomyrmex	nigrocinctus	larva	1	1.45	729.927	10	0
BER0602.4	BER0602	DNeasy	Pseudomyrmex	nigrocinctus	larva	3	5.22	541.488	2	0
BER0602.5	BER0602	phenol-chloroform	Pseudomyrmex	nigrocinctus	adult	1	0.756	720.166	20	0
BER0602.6	BER0602	phenol-chloroform	Pseudomyrmex	nigrocinctus	adult	3	3.92	867823	166927	166526
BER0602.7	BER0602	phenol-chloroform	Pseudomyrmex	nigrocinctus	larva	1	1.32	1361.19	2	0
BER0602.8	BER0602	phenol-chloroform	Pseudomyrmex	nigrocinctus	larva	3	4.76	2343.16	7	0
BER0602.9	BER0602	PowerSoil	Pseudomyrmex	nigrocinctus	adult	1	<0.20	115.867	174	0
BER0621.1	BER0621	DNeasy	Pseudomyrmex	nigrocinctus	adult	1	0.878	4383.47	10	0
BER0621.2	BER0621	DNeasy	Pseudomyrmex	nigrocinctus	adult	3	1.99	37860.9	128071	127831
BER0621.3	BER0621	phenol-chloroform	Pseudomyrmex	nigrocinctus	adult	1	0.908	4269.09	9	0
BER0621.4	BER0621	phenol-chloroform	Pseudomyrmex	nigrocinctus	adult	3	2.98	30058.4	44830	44722
BER0621.5	BER0621	PowerSoil	Pseudomyrmex	nigrocinctus	adult	1	<0.20	15.9418	2	0
BER0621.6	BER0621	PowerSoil	Pseudomyrmex	nigrocinctus	adult	3	<0.20	20.527	2	0
BER0621.7	BER0621	modified PowerSoil	Pseudomyrmex	nigrocinctus	adult	1	0.292	1606.23	103940	103417
BER0621.8	BER0621	modified PowerSoil	Pseudomyrmex	nigrocinctus	adult	3	0.872	4671.92	183152	182602
BER0624.1	BER0624	DNeasy	Pseudomyrmex	flavicornis	adult	1	1.6	203758	107897	107634
BER0624.2	BER0624	DNeasy	Pseudomyrmex	flavicornis	adult	3	3.78	134430	150710	150301
BER0624.3	BER0624	phenol-chloroform	Pseudomyrmex	flavicornis	adult	1	1.86	37078.6	116471	116248
BER0624.4	BER0624	phenol-chloroform	Pseudomyrmex	flavicornis	adult	3	6.6	166621	130355	130051
BER0624.5	BER0624	PowerSoil	Pseudomyrmex	flavicornis	adult	1	<0.20	26.3012	1	0
BER0624.6	BER0624	PowerSoil	Pseudomyrmex	flavicornis	adult	3	<0.20	70.3671	1	0
BER0624.7	BER0624	modified PowerSoil	Pseudomyrmex	flavicornis	adult	1	0.892	6389.37	88411	87742
BER0624.8	BER0624	modified PowerSoil	Pseudomyrmex	flavicornis	adult	3	2.48	189283	106312	106032
CSM1280.1	CSM1280	DNeasy	Cephalotes	varians	adult	1	1.39	959476	155667	155055
CSM1280.2	CSM1280	DNeasy	Cephalotes	varians	adult	3	3.6	2.61752e+06	152942	152511
CSM1280.3	CSM1280	phenol-chloroform	Cephalotes	varians	adult	1	0.86	436311	155839	155382
CSM1280.4	CSM1280	phenol-chloroform	Cephalotes	varians	adult	3	3.32	5.95358e+06	165453	164841
CSM1280.5	CSM1280	PowerSoil	Cephalotes	varians	adult	1	<0.20	36.6557	0	0
CSM1280.6	CSM1280	PowerSoil	Cephalotes	varians	adult	3	<0.20	142.01	1	0
CSM1280.7	CSM1280	modified PowerSoil	Cephalotes	varians	adult	1	0.416	399094	185548	184876
CSM1280.8	CSM1280	modified PowerSoil	Cephalotes	varians	adult	3	1.12	720655	193057	192474
CSM1970.1	CSM1970	DNeasy	Cephalotes	varians	adult	1	6.84	2.4864e+07	144625	144214
CSM1970.2	CSM1970	DNeasy	Cephalotes	varians	adult	3	7.98	1.63212e+07	167457	166810
CSM1970.3	CSM1970	phenol-chloroform	Cephalotes	varians	adult	1	2.5	1.75516e+06	181152	180676
CSM1970.4	CSM1970	phenol-chloroform	Cephalotes	varians	adult	3	16	3.13213e+07	138022	137536
CSM1970.5	CSM1970	PowerSoil	Cephalotes	varians	adult	1	0.45	92238	184728	107634
CSM1970.6	CSM1970	PowerSoil	Cephalotes	varians	adult	3	<0.20	225793	169018	168581
CSM1970.7	CSM1970	modified PowerSoil	Cephalotes	varians	adult	1	1.89	1.51382e+06	187016	186437
CSM1970.8	CSM1970	modified PowerSoil	Cephalotes	varians	adult	3	3.38	1.80111e+06	419430	396025
CSM2194.1	CSM2194	DNeasy	Cephalotes	varians	adult	1	1.05	491988	163268	162926
CSM2194.10	CSM2194	PowerSoil	Cephalotes	varians	adult	3	0.444	649468	149448	149054
CSM2194.11	CSM2194	PowerSoil	Cephalotes	varians	adult	1	<0.20	533.66	29	0
CSM2194.12	CSM2194	PowerSoil	Cephalotes	varians	adult	3	<0.20	2531.65	103374	103115
CSM2194.13	CSM2194	modified PowerSoil	Cephalotes	varians	adult	1	<0.20	31637.9	157620	156689
CSM2194.14	CSM2194	modified PowerSoil	Cephalotes	varians	adult	3	1.06	1.36115e+06	186180	184686
CSM2194.15	CSM2194	modified PowerSoil	Cephalotes	varians	adult	1	0.5	215341	148785	148413
CSM2194.16	CSM2194	modified PowerSoil	Cephalotes	varians	adult	3	1.47	1.36944e+06	118037	117719
CSM2194.2	CSM2194	DNeasy	Cephalotes	varians	adult	3	3.46	2.30731e+06	155751	155346
CSM2194.3	CSM2194	DNeasy	Cephalotes	varians	adult	1	0.738	508209	146629	146290
CSM2194.4	CSM2194	DNeasy	Cephalotes	varians	adult	3	3.98	3.91179e+06	7	0
CSM2194.5	CSM2194	phenol-chloroform	Cephalotes	varians	adult	1	0.652	274808	147663	147304
CSM2194.6	CSM2194	phenol-chloroform	Cephalotes	varians	adult	3	4.68	2.76802e+06	155327	155120
CSM2194.7	CSM2194	phenol-chloroform	Cephalotes	varians	adult	1	3.2	7.6713e+06	151818	151616
CSM2194.8	CSM2194	phenol-chloroform	Cephalotes	varians	adult	3	3.24	1.28105e+06	160018	159688
CSM2194.9	CSM2194	PowerSoil	Cephalotes	varians	adult	1	0.46	123221	168923	168548
CSM2471.1	CSM2471	DNeasy	Crematogaster	rochai	adult	1	0.204	127.215	1	0
CSM2471.2	CSM2471	DNeasy	Crematogaster	rochai	adult	3	0.388	53.1624	5	0
CSM2471.3	CSM2471	phenol-chloroform	Crematogaster	rochai	adult	1	<0.20	11.3178	7	0
CSM2471.4	CSM2471	phenol-chloroform	Crematogaster	rochai	adult	3	0.712	16.6374	3	0
CSM2471.5	CSM2471	PowerSoil	Crematogaster	rochai	adult	1	<0.20	36.4218	0	0
CSM2471.6	CSM2471	PowerSoil	Crematogaster	rochai	adult	3	<0.20	53.327	0	0
CSM2471.7	CSM2471	modified PowerSoil	Crematogaster	rochai	adult	1	<0.20	1865.93	75708	75390
CSM2471.8	CSM2471	modified PowerSoil	Crematogaster	rochai	adult	3	0.296	86.2449	0	0
CSM2593.1	CSM2593	DNeasy	Crematogaster	rochai	adult	1	0.292	159.133	5	0
CSM2593.2	CSM2593	DNeasy	Crematogaster	rochai	adult	3	0.946	126.492	10	0
CSM2593.3	CSM2593	phenol-chloroform	Crematogaster	rochai	adult	1	0.276	22.0745	2	0
CSM2593.4	CSM2593	phenol-chloroform	Crematogaster	rochai	adult	3	1.01	74.8916	15	0
CSM2593.5	CSM2593	PowerSoil	Crematogaster	rochai	adult	1	<0.20	14.6911	1	0
CSM2593.6	CSM2593	PowerSoil	Crematogaster	rochai	adult	3	<0.20	30.9584	28	0
CSM2593.7	CSM2593	modified PowerSoil	Crematogaster	rochai	adult	1	<0.20	104.729	2	0
CSM2593.8	CSM2593	modified PowerSoil	Crematogaster	rochai	adult	3	0.356	72.5837	0	0
PCblank.1	blank	phenol-chloroform					<0.20	4.08914	2	0
PCblank.2	blank	phenol-chloroform					<0.20	22.5906	11	0
PCblank.3	blank	phenol-chloroform					<0.20	11.3096	3	0
PSblank_dig.1	blank	modified PowerSoil					<0.20	82.4572	1	0
PSblank_dig.2	blank	modified PowerSoil					<0.20	9.80276	3	0
PSblank_dig.3	blank	modified PowerSoil					<0.20	22.2489	4	0
PSblank.1	blank	PowerSoil					<0.20	11.781	1	0
PSblank.2	blank	PowerSoil					<0.20	8.21116	2	0
PSblank.3	blank	PowerSoil					<0.20	22.7539	1	0
Qiablank.1	blank	DNeasy					<0.20	139.093	3	0
Qiablank.2	blank	DNeasy					<0.20	89.786	7	0
Qiablank.3	blank	DNeasy					<0.20	281.846	8	0
