# Supplementary material for: DNA extraction protocols cause differences in 16S rRNA amplicon sequencing efficiency but not in community profile composition or structure
Source: Microbiologyopen. 2014 Sep 26;3(6):910–21. doi: 10.1002/mbo3.216 (PMC4263514; doi:10.1002/mbo3.216)
Supplement: Table S2 — Results of two-way ANOVAs comparing 16S rRNA copy numbers between methodologies and sample types within each species. [file mbo30003-0910-sd3.xls]

## Sheet: Sheet1
TABLE S2 Results of two-way ANOVAs comparing 16S rRNA copy numbers between methodologies and sample types within each species.
Species	Factor	df	F	P value
C. varians	Kit	3	11.3	8.2x10-5*
	Sample type	1	2.9	0.10
	Kit:Sample type	9	0.02	0.10
P. flavicornis	Kit	3	50.4	1.2x10-13*
	Sample type	3	6.7	9.4x10-4*
	Kit:Sample type	9	3.8	0.002*
P. nigrocinctus	Kit	3	13.2	4.0x10-6*
	Sample type	3	4.9	0.005*
	Kit:Sample type	9	2.1	0.05
C. rochai	Kit	3	2.5	0.08
	Sample type	1	0.01	0.93
	Kit:Sample type	9	0.06	0.98
Sample type encompasses both the life stage and number of individuals in a sample. Asterisks show statistically significant results (P < 0.01).
