# Supplementary material for: DNA extraction protocols cause differences in 16S rRNA amplicon sequencing efficiency but not in community profile composition or structure
Source: Microbiologyopen. 2014 Sep 26;3(6):910–21. doi: 10.1002/mbo3.216 (PMC4263514; doi:10.1002/mbo3.216)
Supplement: Table S3 — Results of t-tests comparing alpha diversity between all groups of samples. [file mbo30003-0910-sd4.xls]

## Sheet: Sheet1
TABLE S3 Results of t-tests comparing alpha diversity between all groups of samples.
		Richness		Shannon		Evenness
Samples	Pair compared	t	P	t	P	t	P
All	C. varians, P. flavicornis	7.96	0.006*	4.73	0.006*	4.48	0.006*
	C. varians, P. nigrocinctus	8.79	0.006*	7.42	0.006*	7.10	0.006*
	P. flavicornis, P. nigrocinctus	1.66	0.62	0.79	1.0	0.73	1.0
	PowerSoil, Qiagen	0.99	1.0	1.69	0.62	1.81	0.624
	digested PowerSoil, Qiagen	-0.01	1.0	0.71	1.0	0.79	1.0
	phenol-chloroform, Qiagen	-0.14	1.0	1.27	1.0	1.37	0.96
	digested PowerSoil, PowerSoil	-1.04	1.0	-1.14	1.0	-1.17	1.0
	phenol-chloroform, PowerSoil	-1.23	1.0	-0.55	1.0	-0.52	1.0
	phenol-chloroform, digested PowerSoil	-0.14	1.0	0.74	1.0	0.79	1.0
C. varians	PowerSoil, Qiagen	-0.34	1.0	-0.23	1.0	-0.18	1.0
	digested PowerSoil, Qiagen	1.09	1.0	0.64	1.0	0.57	1.0
	phenol-chloroform, Qiagen	-0.19	1.0	0.68	1.0	0.88	1.0
	digested PowerSoil, PowerSoil	1.62	0.918	1.02	1.0	0.89	1.0
	phenol-chloroform, PowerSoil	0.18	1.0	1.12	1.0	1.33	1.0
	phenol-chloroform, digested PowerSoil	-1.41	1.0	0.01	1.0	0.36	1.0
P. flavicornis	phenol-chloroform, Qiagen	0.62	1.0	1.58	0.65	1.60	0.64
	digested PowerSoil, Qiagen	1.66	0.31	1.69	0.26	1.73	0.21
	phenol-chloroform, digested PowerSoil	-0.71	1.0	-0.037	1.0	-0.03	1.0
P. nigrocinctus	digested PowerSoil, Qiagen	0.30	1.0	1.68	0.86	1.76	0.65
	phenol-chloroform, Qiagen	1.20	1.0	1.15	1.0	1.17	1.0
	phenol-chloroform, digested PowerSoil	0.91	1.0	1.22	1.0	1.22	1.0
C. varians	colony CSM2194, colony CSM1970	2.13	0.141	2.55	0.05	2.40	0.05
	colony CSM2194, colony CSM1280	-3.86	0.006*	-4.51	0.003*	-4.38	0.003*
	colony CSM1970, colony CSM1280	-3.39	0.015	-4.63	0.006*	-4.35	0.003*
P. flavicornis	colony BER0512, colony BER0522	4.54	0.006*	3.08	0.05	2.94	0.18
	colony BER0624, colony BER0515	-0.76	1.0	-1.51	0.84	-1.53	0.91
	colony BER0624, colony BER0512	-5.76	0.018	-4.78	0.02	-4.86	0.03
	colony BER0515, colony BER0512	-4.48	0.024	-2.50	0.26	-2.38	0.26
	colony BER0624, colony BER0522	0.24	1.0	-1.35	1.0	-1.36	1.0
	colony BER0515, colony BER0522	0.85	1.0	0.433	1.0	0.41	1.0
P. nigrocinctus	colony BER0621, colony BER0511	-0.76	1.0	-1.03	1.0	-1.02	1.0
	colony BER0602, colony BER0621	-4.80	0.02	0.44	1.0	0.51	1.0
	colony BER0602, colony BER0511	-2.79	0.06	-1.03	1.0	-0.96	1.0
	colony BER0602, colony BER0532	0.40	1.0	0.64	1.0	0.64	1.0
	colony BER0532, colony BER0511	-1.33	1.0	-0.80	1.0	-0.79	1.0
	colony BER0621, colony BER0532	1.31	1.0	0.55	1.0	0.49	1.0
C. varians	1 gaster, 3 gasters	-1.31	0.21	-1.58	0.12	-1.62	0.15
P. nigrocinctus	1 gaster, 3 gasters	0.71	1.0	0.26	1.0	0.18	1.0
P. flavicornis	adults, larvae	-3.28	0.004*	-7.09	0.001*	-7.39	0.001*
CSM2194	PowerSoil, Qiagen	1.04	1.0	2.24	0.56	2.45	0.59
	digested PowerSoil, Qiagen	0.33	1.0	0.11	1.0	0.05	1.0
	phenol-chloroform, Qiagen	0.00	1.0	2.28	0.42	2.83	0.44
	digested PowerSoil, PowerSoil	-0.18	1.0	-0.53	1.0	-0.60	1.0
	phenol-chloroform, PowerSoil	-0.91	1.0	-0.08	1.0	0.31	1.0
	phenol-chloroform, digested PowerSoil	-0.37	1.0	0.60	1.0	0.78	1.0
Asterisks indicate statistically significant results (P < 0.01).
