# Supplementary material for: DNA extraction protocols cause differences in 16S rRNA amplicon sequencing efficiency but not in community profile composition or structure
Source: Microbiologyopen. 2014 Sep 26;3(6):910–21. doi: 10.1002/mbo3.216 (PMC4263514; doi:10.1002/mbo3.216)
Supplement: Table S4 — ANOSIM and PERMANOVA comparisons of beta diversity between treatments in all subsets of samples. [file mbo30003-0910-sd5.xls]

## Sheet: Sheet1
TABLE S4 ANOSIM and PERMANOVA comparisons of beta-diversity between treatments in all subsets of samples.
		ANOSIM						PERMANOVA
		Weighted UniFrac		Unweighted UniFrac		Bray-Curtis		Weighted UniFrac		Unweighted UniFrac		Bray-Curtis
Samples	Treatment	R statistic	P	R statistic	P	R statistic	P	Pseudo-F	P	Pseudo-F	P	Pseudo-F	P
All	Kit	-0.011	0.622	-0.004	0.477	0.027	0.166	1.578	0.134	1.093	0.202	1.288	0.208
C. varians	Kit	-0.011	0.550	0.040	0.168	-0.036	0.729	0.873	0.614	1.018	0.350	0.794	0.735
P. flavicornis	Kit	-0.063	0.834	-0.005	0.442	-0.049	0.729	1.475	0.206	1.099	0.149	1.293	0.239
P. nigrocinctus	Kit	-0.072	0.706	-0.017	0.495	0.094	0.202	0.637	0.707	0.997	0.404	0.907	0.513
colony CSM2194	Kit	0.097	0.165	0.288	0.005*	0.087	0.199	1.494	0.201	1.124	0.007*	1.387	0.170
All	Species	0.502	0.001*	0.820	0.001*	0.744	0.001*	20.459	0.001*	5.920	0.001*	22.030	0.001*
C. varians	Colony	0.547	0.001*	0.517	0.001*	0.602	0.001*	6.919	0.001*	2.173	0.001*	7.602	0.001*
P. flavicornis	Colony	0.284	0.003*	0.352	0.003*	0.286	0.002*	6.823	0.001*	1.604	0.001*	5.083	0.002*
P. nigrocinctus	Colony	0.571	0.002*	0.801	0.001*	0.677	0.001*	7.994	0.001*	1.688	0.001*	8.405	0.001*
C. varians	Gaster number	-0.007	0.518	-0.023	0.728	-0.014	0.594	0.485	0.800	0.926	0.734	0.558	0.799
P. nigrocinctus	Gaster number	-0.115	0.804	-0.038	0.610	-0.011	0.494	0.733	0.606	0.997	0.333	1.101	0.323
P. flavicornis	Life stage	0.852	0.001*	0.909	0.001*	0.791	0.001*	35.656	0.001*	3.138	0.001*	21.372	0.001*
Treatments indicate the variables examined for significance. Asterisks show statistically significant results (P < 0.01).
